# Supplementary material for: Miscanthus sinensis dominates in Andosol through strong phosphorus acquisition that enhances water-use efficiency and nitrogen fixation
Source: Front Plant Sci. 2026 Apr 30;17:1819171. doi: 10.3389/fpls.2026.1819171 (PMC13171766; doi:10.3389/fpls.2026.1819171)
Supplement: Supplementary file 3 [file Table2.xlsx]

## Sheet: Total biom incr.
Experiment 1						Experiment 2						Experiment 3
Barley	P treatment			Total biomass increase (g plant⁻¹)		Radish	P treatment			Total biomass increase (g plant⁻¹)		Chinese silver grass	P treatment			Total biomass (g plant⁻¹)
1	Vermiculite			0.046		1	Vermiculite			0.136		1	Vermiculite			1.52
2				0.003		2				0.055		2				3.84
3				0.088		3				0.0173333		3				1.96
1	Andosol			0.026		4				0.121333		4				2.8
2				0.039		1	Vermiculite + Al-P			0.263333		1	Vermiculite + Al-P			11.88
3				0.043		2				0.375333		2				8.3
1	Andosol + Al-P			0.015		3				0.324333		3				8.9
2				0.081		4				0.222333		4				6.67
3				0.078		1	Vermiculite + Al-Phy			0.196333		1	Vermiculite + Al-Phy			12.8
1	Andosol + Fertilizer-P			0.108		2				0.173333		2				10.27
2				0.12		3				0.126333		3				7.81
3				0.101		4				0.227333		4				5.22
Potato						1	Vermiculite + Fe-P			0.366333		1	Vermiculite + Fe-P			3.28
1	Vermiculite			0.096		2				0.272333		2				1.33
2				0.163		3				0.422333		3				9.92
3				0.081		4				0.325333		4				9.43
1	Andosol			0.251		1	Vermiculite + Fe-Phy			0.187333		1	Vermiculite + Fe-Phy			7.95
2				0.154		2				0.149333		2				4
3				0.201		3				0.135333		3				6.55
1	Andosol + Al-P			0.13		4				0.239333		4				2.9
2				0.235		1	Vermiculite + Ca-P			0.449333		1	Vermiculite + Ca-P			6.15
3				0.322		2				0.439333		2				9.25
1	Andosol + Fertilizer-P			0.678		3				0.431333		3				6.79
2				0.625		4				0.0843333		4				3.9
3				0.775		1	Vermiculite + Ca-Phy			0.319333		1	Vermiculite + Ca-Phy			11
Soybean						2				0.366333		2				10.75
1	Vermiculite			2.124		3				0.241333		3				14.4
2				2.436		4				0.488333		4				10.9
3				2.239		1	Vermiculite + Fertilizer-P			0.341333		1	Vermiculite + Fertilizer-P			11.4
1	Andosol			3.294		2				0.447333		2				12.55
2				2.603		3				0.456333		3				11.58
3				3.019		4				0.527333		4				13.1
1	Andosol + Al-P			2.695		Soybean
2				3.101		1	Vermiculite			1.65333
3				3.604		2				1.31133
1	Andosol + Fertilizer-P			5.236		3				1.48033
2				5.531		4				1.74733
3				5.837		1	Vermiculite + Al-P			0.855333
Sunflower						2				1.72733
1	Vermiculite			0.533		3				1.29133
2				0.381		4				1.43733
3				0.355		1	Vermiculite + Al-Phy			1.73733
1	Andosol			0.36		2				1.58933
2				0.475		3				1.66333
3				0.524		4				1.19033
1	Andosol + Al-P			0.595		1	Vermiculite + Fe-P			1.38333
2				0.621		2				1.18133
3				0.557		3				1.51533
1	Andosol + Fertilizer-P			1.016		4				1.60333
2				1.455		1	Vermiculite + Fe-Phy			1.32533
3				0.942		2				1.11433
Radish						3				1.59333
1	Vermiculite			0.014		4				1.57433
2				0.036		1	Vermiculite + Ca-P			2.00733
3				0.007		2				2.25133
1	Andosol			0.018		3				2.03433
2				0.004		4				1.78633
3				0.016		1	Vermiculite + Ca-Phy			2.00233
1	Andosol + Al-P			0.04		2				1.87933
2				0.039		3				2.19133
3				0.038		4				2.17833
1	Andosol + Fertilizer-P			0.381		1	Vermiculite + Fertilizer-P			2.17133
2				0.562		2				2.84833
3				0.576		3				2.21633
Bahiagrass						4				2.12933
1	Vermiculite			0.002		Peanut
2				0.013		1	Vermiculite			2.7852
3				0.003		2				2.5282
1	Andosol			0.021		3				2.6502
2				0.058		4				2.6532
3				0.047		1	Vermiculite + Al-P			2.7522
1	Andosol + Al-P			0.349		2				2.3652
2				0.388		3				2.3512
3				0.35		4				2.0672
1	Andosol + Fertilizer-P			2.627		1	Vermiculite + Al-Phy			3.0152
2				3.197		2				2.9042
3				3.375		3				2.6262
Sorghum						4				2.8262
1	Vermiculite			0.135		1	Vermiculite + Fe-P			2.0242
2				0.048		2				3.3372
3				0.074		3				2.3292
1	Andosol			0.072		4				2.2302
2				0.056		1	Vermiculite + Fe-Phy			1.9092
3				0.109		2				3.0292
1	Andosol + Al-P			0.172		3				2.7862
2				0.218		4				3.8782
3				0.105		1	Vermiculite + Ca-P			2.5832
1	Andosol + Fertilizer-P			2.381		2				2.8532
2				2.427		3				3.5162
3				2.597		4				2.9412
Guinea grass						1	Vermiculite + Ca-Phy			3.0422
1	Vermiculite			0.092		2				2.3592
2				0.083		3				3.4312
3				0.181		4				2.3672
1	Andosol			0.53		1	Vermiculite + Fertilizer-P			2.6672
2				0.158		2				3.3002
3				0.258		3				3.5442
1	Andosol + Al-P			0.987		4				2.6442
2				1.495		Bahiagrass
3				2.538		1	Vermiculite			0.0633333
1	Andosol + Fertilizer-P			5.525		2				0.0243333
2				5.833		3				0.148333
3				6.589		4				0.0713333
Amaranth						1	Vermiculite + Al-P			0.815333
1	Vermiculite			0.224		2				1.54533
2				0.144		3				3.53033
3				0.116		4				2.30733
1	Andosol			0.099		1	Vermiculite + Al-Phy			0.225333
2				0.139		2				0.154333
3				0.142		3				0.110333
1	Andosol + Al-P			0.774		4				0.216333
2				0.804		1	Vermiculite + Fe-P			0.407333
3				1.103		2				0.255333
1	Andosol + Fertilizer-P			3.65		3				0.351333
2				3.697		4				0.171333
3				3.646		1	Vermiculite + Fe-Phy			0.305333
Chinese silver grass						2				0.185333
1	Vermiculite			0.087		3				0.117333
2				0.089		4				0.266333
3				0.157		1	Vermiculite + Ca-P			1.22733
1	Andosol			1		2				1.25333
2				0.509		3				1.87933
3				1.377		4				1.30733
1	Andosol + Al-P			3.196		1	Vermiculite + Ca-Phy			3.01933
2				3.14		2				2.33233
3				3.427		3				2.96033
1	Andosol + Fertilizer-P			5.367		4				0.803333
2				3.585		1	Vermiculite + Fertilizer-P			4.07933
3				4.544		2				3.52833
						3				4.42633
						4				3.36233
						Guinea grass
						1	Vermiculite			0.203667
						2				0.207667
						3				0.210667
						4				0.940667
						1	Vermiculite + Al-P			3.24667
						2				3.79567
						3				4.00167
						4				3.87067
						1	Vermiculite + Al-Phy			1.03767
						2				1.60167
						3				1.32567
						4				1.26967
						1	Vermiculite + Fe-P			3.68967
						2				2.94767
						3				3.83267
						4				3.74467
						1	Vermiculite + Fe-Phy			1.19167
						2				2.15767
						3				0.940667
						4				2.36567
						1	Vermiculite + Ca-P			3.28367
						2				3.48867
						3				3.67567
						4				3.89067
						1	Vermiculite + Ca-Phy			3.63567
						2				3.95967
						3				3.75067
						4				4.12967
						1	Vermiculite + Fertilizer-P			4.18167
						2				4.33467
						3				4.04067
						4				3.77467
						Chinese silver grass
						1	Vermiculite			0.207667
						2				0.186667
						3				0.329667
						4				0.343667
						1	Vermiculite + Al-P			1.71267
						2				1.52067
						3				1.92967
						4				2.24167
						1	Vermiculite + Al-Phy			0.348667
						2				0.236667
						3				0.460667
						4				0.243667
						1	Vermiculite + Fe-P			0.594667
						2				0.734667
						3				0.609667
						4				0.515667
						1	Vermiculite + Fe-Phy			0.215667
						2				0.250667
						3				0.274667
						4				0.248667
						1	Vermiculite + Ca-P			2.03467
						2				1.76667
						3				0.814667
						4				2.10367
						1	Vermiculite + Ca-Phy			2.23467
						2				2.59167
						3				2.15767
						4				3.07867
						1	Vermiculite + Fertilizer-P			2.84367
						2				3.31667
						3				2.49767
						4				3.62067

## Sheet: P acqu.
Experiment 1						Experiment 2						Experiment 3
Barley	P treatment			P acquisition (mg plant⁻¹)		Radish	P treatment			P acquisition (mg plant⁻¹)		Chinese silver grass	P treatment			P acquisition (mg plant⁻¹)
1	Vermiculite			0.0615364		1	Vermiculite			0.209513		1	Vermiculite			1.27663
2				0.0404776		2				0.0401981		2				2.2555
3				0.0574337		3				-0.0116827		3				1.12384
1	Andosol			0.0295958		4				0.167155		4				1.63687
2				0.0395226		1	Vermiculite + Al-P			1.13455		1	Vermiculite + Al-P			16.4821
3				0.0377659		2				1.33031		2				17.9591
1	Andosol + Al-P			0.0434967		3				1.07593		3				15.5243
2				0.0682979		4				0.753181		4				14.5727
3				0.082533		1	Vermiculite + Al-Phy			0.32952		1	Vermiculite + Al-Phy			12.3292
1	Andosol + Fertilizer-P			0.154404		2				0.233387		2				17.9435
2				0.13485		3				0.204321		3				12.9522
3				0.142921		4				0.3436		4				9.4288
Potato						1	Vermiculite + Fe-P			0.879527		1	Vermiculite + Fe-P			5.90088
1	Vermiculite			0.102632		2				0.816527		2				3.56936
2				0.0500418		3				1.24741		3				12.1632
3				0.0581641		4				0.859518		4				12.3474
1	Andosol			0.128116		1	Vermiculite + Fe-Phy			0.30046		1	Vermiculite + Fe-Phy			5.70063
2				0.0053962		2				0.246141		2				3.63631
3				0.00840501		3				0.152027		3				5.57684
1	Andosol + Al-P			0.0832636		4				0.37291		4				3.43668
2				0.115993		1	Vermiculite + Ca-P			2.60525		1	Vermiculite + Ca-P			17.8743
3				0.139953		2				2.65586		2				28.3913
1	Andosol + Fertilizer-P			1.47433		3				2.5675		3				26.8561
2				1.92429		4				0.686974		4				17.2542
3				1.56086		1	Vermiculite + Ca-Phy			1.83892		1	Vermiculite + Ca-Phy			26.8594
Soybean						2				1.79616		2				27.7122
1	Vermiculite			0.083108		3				1.38144		3				32.4946
2				0.0341404		4				2.83387		4				23.2088
3				0.0764727		1	Vermiculite + Fertilizer-P			2.29157		1	Vermiculite + Fertilizer-P			26.5917
1	Andosol			0.285539		2				3.23887		2				27.389
2				0.174974		3				2.73915		3				29.6709
3				0.209138		4				2.94523		4				28.8473
1	Andosol + Al-P			0.145464		Soybean
2				0.370685		1	Vermiculite			0.197773
3				0.698414		2				0.0649628
1	Andosol + Fertilizer-P			2.13985		3				0.0987036
2				2.85925		4				0.335268
3				1.8263		1	Vermiculite + Al-P			0.910249
Sunflower						2				1.57259
1	Vermiculite			0.242059		3				1.34589
2				0.0833778		4				1.33675
3				0.187987		1	Vermiculite + Al-Phy			0.406728
1	Andosol			0.0600995		2				0.249856
2				0.100575		3				0.360198
3				0.104386		4				0.0965773
1	Andosol + Al-P			0.171944		1	Vermiculite + Fe-P			0.973156
2				0.199905		2				1.07979
3				0.258518		3				1.05389
1	Andosol + Fertilizer-P			1.75891		4				0.954898
2				1.90528		1	Vermiculite + Fe-Phy			0.121448
3				1.85796		2				-0.00548961
Radish						3				0.292317
1	Vermiculite			0.00861511		4				0.0858634
2				0.0305866		1	Vermiculite + Ca-P			6.63558
3				0.00726194		2				8.85109
1	Andosol			0.00907861		3				7.30859
2				0.00407925		4				6.30981
3				0.0110744		1	Vermiculite + Ca-Phy			3.85158
1	Andosol + Al-P			0.22499		2				4.93031
2				0.262155		3				3.34496
3				0.229		4				5.10584
1	Andosol + Fertilizer-P			1.66801		1	Vermiculite + Fertilizer-P			6.24256
2				2.40171		2				8.76152
3				2.41634		3				7.46739
Bahiagrass						4				8.53887
1	Vermiculite			0.00319744		Peanut
2				0.00521922		1	Vermiculite			0.193839
3				0.00216619		2				0.298255
1	Andosol			0.015969		3				1.06716
2				0.0226335		4				0.0615558
3				0.0250749		1	Vermiculite + Al-P			1.50654
1	Andosol + Al-P			0.267375		2				0.747727
2				0.331288		3				0.622936
3				0.362943		4				0.0203754
1	Andosol + Fertilizer-P			3.30405		1	Vermiculite + Al-Phy			0.362918
2				3.27685		2				2.0487
3				3.90708		3				0.56805
Sorghum						4				0.719438
1	Vermiculite			0.0346596		1	Vermiculite + Fe-P			-0.0661782
2				9.95443e-05		2				1.86406
3				0.00412633		3				-0.106903
1	Andosol			0.0109335		4				0.413077
2				0.0074574		1	Vermiculite + Fe-Phy			-0.0981116
3				0.0275826		2				0.410776
1	Andosol + Al-P			0.137711		3				0.723802
2				0.143847		4				1.78726
3				0.0569498		1	Vermiculite + Ca-P			7.95796
1	Andosol + Fertilizer-P			2.91618		2				7.8784
2				3.13817		3				12.1494
3				3.59269		4				7.01601
Guinea grass						1	Vermiculite + Ca-Phy			3.4804
1	Vermiculite			0.0356798		2				5.01972
2				0.0225522		3				4.93389
3				0.0625984		4				3.30654
1	Andosol			0.233871		1	Vermiculite + Fertilizer-P			9.60965
2				0.0514298		2				5.27064
3				0.0818204		3				13.7418
1	Andosol + Al-P			0.820284		4				9.87502
2				1.05598		Bahiagrass
3				1.36787		1	Vermiculite			0.0261812
1	Andosol + Fertilizer-P			4.63589		2				0.0111878
2				4.58961		3				0.0637695
3				5.64905		4				0.0309631
Amaranth						1	Vermiculite + Al-P			0.884444
1	Vermiculite			0.14942		2				1.38637
2				0.0897483		3				2.30352
3				0.0834161		4				1.82509
1	Andosol			0.0485938		1	Vermiculite + Al-Phy			0.132959
2				0.0799997		2				0.0866048
3				0.0926507		3				0.063077
1	Andosol + Al-P			0.911095		4				0.119926
2				0.910083		1	Vermiculite + Fe-P			0.2752
3				1.2514		2				0.226257
1	Andosol + Fertilizer-P			9.87405		3				0.255682
2				10.9628		4				0.147196
3				9.94304		1	Vermiculite + Fe-Phy			0.144469
Chinese silver grass						2				0.0740919
1	Vermiculite			0.0142145		3				0.067304
2				0.0131442		4				0.139013
3				0.0352773		1	Vermiculite + Ca-P			1.43109
1	Andosol			0.888458		2				1.43593
2				0.230643		3				3.54883
3				1.01307		4				2.53561
1	Andosol + Al-P			2.59952		1	Vermiculite + Ca-Phy			2.8398
2				2.30539		2				2.76726
3				2.54983		3				3.62989
1	Andosol + Fertilizer-P			3.07338		4				0.823979
2				2.82524		1	Vermiculite + Fertilizer-P			5.75297
3				3.09525		2				5.81853
						3				6.14774
						4				4.78411
						Guinea grass
						1	Vermiculite			0.180633
						2				0.126105
						3				0.141825
						4				0.476806
						1	Vermiculite + Al-P			3.18639
						2				3.10011
						3				3.18889
						4				2.80207
						1	Vermiculite + Al-Phy			0.571664
						2				0.709947
						3				0.652674
						4				0.683573
						1	Vermiculite + Fe-P			2.95609
						2				2.26286
						3				3.09067
						4				3.48456
						1	Vermiculite + Fe-Phy			0.754827
						2				0.941062
						3				0.623318
						4				1.2117
						1	Vermiculite + Ca-P			6.83257
						2				8.00107
						3				8.68059
						4				9.0106
						1	Vermiculite + Ca-Phy			6.29648
						2				7.5426
						3				6.75787
						4				6.92423
						1	Vermiculite + Fertilizer-P			7.96321
						2				7.81676
						3				7.14433
						4				7.26986
						Chinese silver grass
						1	Vermiculite			0.0898597
						2				0.0749431
						3				0.139414
						4				0.137259
						1	Vermiculite + Al-P			1.2495
						2				0.97783
						3				1.42334
						4				1.63032
						1	Vermiculite + Al-Phy			0.150874
						2				0.110666
						3				0.279204
						4				0.0914968
						1	Vermiculite + Fe-P			0.339396
						2				0.437492
						3				0.338924
						4				0.32278
						1	Vermiculite + Fe-Phy			0.0686631
						2				0.0920547
						3				0.113558
						4				0.104755
						1	Vermiculite + Ca-P			2.92517
						2				2.8702
						3				0.712138
						4				2.93769
						1	Vermiculite + Ca-Phy			3.51046
						2				3.48698
						3				2.37729
						4				4.16007
						1	Vermiculite + Fertilizer-P			6.29198
						2				5.49208
						3				5.09453
						4				6.42471

## Sheet: P conc.
Experiment 2
Radish	P treatment			P concentration (mg P g⁻¹ DW)
1	Vermiculite			1.81154
2				1.50222
3				1.65089
4				1.70229
1	Vermiculite + Al-P			4.28473
2				3.56177
3				3.34911
4				3.42769
1	Vermiculite + Al-Phy			1.86441
2				1.58561
3				1.90129
4				1.68597
1	Vermiculite + Fe-P			2.47133
2				3.05514
3				2.99289
4				2.7084
1	Vermiculite + Fe-Phy			1.80451
2				1.88985
3				1.44765
4				1.7213
1	Vermiculite + Ca-P			5.72744
2				5.9635
3				5.87298
4				7.41606
1	Vermiculite + Ca-Phy			5.66286
2				4.85839
3				5.60196
4				5.73782
1	Vermiculite + Fertilizer-P			6.5767
2				7.11469
3				5.92534
4				5.53154
Soybean
1	Vermiculite			0.88311
2				0.97433
3				0.909646
4				0.906891
1	Vermiculite + Al-P			1.89612
2				1.45971
3				1.683
4				1.55435
1	Vermiculite + Al-Phy			0.942195
2				0.934025
3				0.952704
4				1.06055
1	Vermiculite + Fe-P			1.40922
2				1.63606
3				1.35809
4				1.25632
1	Vermiculite + Fe-Phy			0.997253
2				1.04761
3				0.952146
4				0.863212
1	Vermiculite + Ca-P			3.2842
2				3.79016
3				3.51086
4				3.45589
1	Vermiculite + Ca-Phy			2.19717
2				2.75391
3				1.8601
4				2.51589
1	Vermiculite + Fertilizer-P			2.94106
2				3.09668
3				3.33689
4				3.84635
Peanut
1	Vermiculite			1.13006
2				1.24796
3				1.42562
4				1.13492
1	Vermiculite + Al-P			1.50789
2				1.45288
3				1.41996
4				1.35095
1	Vermiculite + Al-Phy			1.10638
2				1.59191
3				1.29075
4				1.26148
1	Vermiculite + Fe-P			1.34094
2				1.38173
3				1.19818
4				1.40749
1	Vermiculite + Fe-Phy			1.38573
2				1.11479
3				1.27667
4				1.20631
1	Vermiculite + Ca-P			3.478
2				3.20075
3				3.69622
4				2.89664
1	Vermiculite + Ca-Phy			1.90566
2				2.79902
3				2.07315
4				2.25461
1	Vermiculite + Fertilizer-P			3.86778
2				2.22077
3				4.03732
4				3.97004
Bahiagrass
1	Vermiculite			0.417047
2				0.462452
3				0.431121
4				0.436319
1	Vermiculite + Al-P			1.08206
2				0.896143
3				0.652314
4				0.790504
1	Vermiculite + Al-Phy			0.588297
2				0.559277
3				0.568753
4				0.553123
1	Vermiculite + Fe-P			0.673871
2				0.880379
3				0.72519
4				0.851183
1	Vermiculite + Fe-Phy			0.473237
2				0.401337
3				0.570784
4				0.521384
1	Vermiculite + Ca-P			1.16397
2				1.14375
3				1.8856
4				1.93545
1	Vermiculite + Ca-Phy			0.939981
2				1.18537
3				1.22525
4				1.02322
1	Vermiculite + Fertilizer-P			1.40944
2				1.64787
3				1.38815
4				1.42183
Guinea grass
1	Vermiculite			0.957013
2				0.68304
3				0.746333
4				0.524513
1	Vermiculite + Al-P			0.985786
2				0.820703
3				0.800667
4				0.727929
1	Vermiculite + Al-Phy			0.566679
2				0.453846
3				0.504927
4				0.551338
1	Vermiculite + Fe-P			0.80527
2				0.772855
3				0.810331
4				0.934386
1	Vermiculite + Fe-Phy			0.646792
2				0.444034
3				0.679388
4				0.519227
1	Vermiculite + Ca-P			2.0833
2				2.29549
3				2.36348
4				2.31776
1	Vermiculite + Ca-Phy			1.73465
2				1.90718
3				1.80438
4				1.67923
1	Vermiculite + Fertilizer-P			1.90652
2				1.80556
3				1.77057
4				1.92837
Chinese silver grass
1	Vermiculite			0.48345
2				0.459866
3				0.456126
4				0.432335
1	Vermiculite + Al-P			0.733476
2				0.648294
3				0.741023
4				0.730292
1	Vermiculite + Al-Phy			0.463803
2				0.510381
3				0.624273
4				0.422574
1	Vermiculite + Fe-P			0.585813
2				0.607256
3				0.570998
4				0.641675
1	Vermiculite + Fe-Phy			0.374947
2				0.41355
3				0.453473
4				0.46479
1	Vermiculite + Ca-P			1.43567
2				1.62074
3				0.879624
4				1.39483
1	Vermiculite + Ca-Phy			1.56818
2				1.34443
3				1.10227
4				1.35036
1	Vermiculite + Fertilizer-P			2.20704
2				1.65367
3				2.03441
4				1.77191

## Sheet: Water cons.
Experiment 2
Radish	P treatment			Water consumption (kg plant⁻¹)
1	Vermiculite			0.0817
2				0.0514
3				0.0345
4				0.0805
1	Vermiculite + Al-P			0.1185
2				0.1545
3				0.1366
4				0.1058
1	Vermiculite + Al-Phy			0.0915
2				0.0885
3				0.0739
4				0.1249
1	Vermiculite + Fe-P			0.1408
2				0.1149
3				0.1651
4				0.1307
1	Vermiculite + Fe-Phy			0.099
2				0.0962
3				0.081
4				0.1279
1	Vermiculite + Ca-P			0.1506
2				0.1652
3				0.1691
4				0.0683
1	Vermiculite + Ca-Phy			0.1377
2				0.1426
3				0.1107
4				0.1759
1	Vermiculite + Fertilizer-P			0.1346
2				0.1547
3				0.1609
4				0.1873
Soybean
1	Vermiculite			0.3781
2				0.3488
3				0.3934
4				0.4077
1	Vermiculite + Al-P			0.2846
2				0.4442
3				0.3926
4				0.4205
1	Vermiculite + Al-Phy			0.4391
2				0.4139
3				0.3935
4				0.3831
1	Vermiculite + Fe-P			0.4023
2				0.3803
3				0.3962
4				0.4118
1	Vermiculite + Fe-Phy			0.3989
2				0.3398
3				0.409
4				0.413
1	Vermiculite + Ca-P			0.4392
2				0.4823
3				0.4666
4				0.4051
1	Vermiculite + Ca-Phy			0.4794
2				0.4383
3				0.4482
4				0.4609
1	Vermiculite + Fertilizer-P			0.416
2				0.5452
3				0.4359
4				0.4417
Peanut
1	Vermiculite			0.5506
2				0.5023
3				0.5112
4				0.5782
1	Vermiculite + Al-P			0.5921
2				0.5016
3				0.5688
4				0.467
1	Vermiculite + Al-Phy			0.561
2				0.5226
3				0.4994
4				0.548
1	Vermiculite + Fe-P			0.4831
2				0.6641
3				0.4726
4				0.4654
1	Vermiculite + Fe-Phy			0.4634
2				0.5914
3				0.5196
4				0.6869
1	Vermiculite + Ca-P			0.5391
2				0.5817
3				0.7038
4				0.5563
1	Vermiculite + Ca-Phy			0.6194
2				0.5108
3				0.6406
4				0.4932
1	Vermiculite + Fertilizer-P			0.5118
2				0.4751
3				0.5288
4				0.486
Bahiagrass
1	Vermiculite			0.045
2				0.0382
3				0.0563
4				0.0482
1	Vermiculite + Al-P			0.1896
2				0.2774
3				0.4911
4				0.3588
1	Vermiculite + Al-Phy			0.0793
2				0.0582
3				0.0494
4				0.0715
1	Vermiculite + Fe-P			0.2954
2				0.1107
3				0.0804
4				0.0725
1	Vermiculite + Fe-Phy			0.0797
2				0.059
3				0.0693
4				0.0734
1	Vermiculite + Ca-P			0.2459
2				0.3539
3				0.3479
4				0.2579
1	Vermiculite + Ca-Phy			0.4481
2				0.3693
3				0.4641
4				0.1603
1	Vermiculite + Fertilizer-P			0.5621
2				0.5161
3				0.5665
4				0.4605
Guinea grass
1	Vermiculite			0.0681
2				0.0657
3				0.061
4				0.2213
1	Vermiculite + Al-P			0.4137
2				0.4752
3				0.5396
4				0.4706
1	Vermiculite + Al-Phy			0.1936
2				0.2462
3				0.2309
4				0.203
1	Vermiculite + Fe-P			0.4231
2				0.3678
3				0.4932
4				0.4541
1	Vermiculite + Fe-Phy			0.2134
2				0.3519
3				0.2222
4				0.3815
1	Vermiculite + Ca-P			0.4003
2				0.4402
3				0.4792
4				0.4583
1	Vermiculite + Ca-Phy			0.4483
2				0.4782
3				0.4738
4				0.5116
1	Vermiculite + Fertilizer-P			0.4748
2				0.4562
3				0.4688
4				0.4099
Chinese silver grass
1	Vermiculite			0.0669
2				0.0668
3				0.0931
4				0.0973
1	Vermiculite + Al-P			0.2775
2				0.2417
3				0.3434
4				0.3406
1	Vermiculite + Al-Phy			0.1107
2				0.077
3				0.0945
4				0.075
1	Vermiculite + Fe-P			0.1428
2				0.1574
3				0.1166
4				0.1127
1	Vermiculite + Fe-Phy			0.0685
2				0.0949
3				0.0955
4				0.0826
1	Vermiculite + Ca-P			0.3198
2				0.2887
3				0.135
4				0.332
1	Vermiculite + Ca-Phy			0.3552
2				0.3977
3				0.3353
4				0.4494
1	Vermiculite + Fertilizer-P			0.4282
2				0.4704
3				0.3379
4				0.4925

## Sheet: WUE
Experiment 2
Radish	P treatment			Water use efficiency (g kg⁻¹)
1	Vermiculite			1.6683
2				1.07588
3				0.501449
4				1.50683
1	Vermiculite + Al-P			2.22194
2				2.42913
3				2.37408
4				2.10113
1	Vermiculite + Al-Phy			2.14536
2				1.95819
3				1.70907
4				1.81986
1	Vermiculite + Fe-P			2.60156
2				2.36989
3				2.55784
4				2.48891
1	Vermiculite + Fe-Phy			1.89192
2				1.55198
3				1.67037
4				1.87099
1	Vermiculite + Ca-P			2.9834
2				2.6592
3				2.55056
4				1.23426
1	Vermiculite + Ca-Phy			2.31881
2				2.56872
3				2.17977
4				2.77601
1	Vermiculite + Fertilizer-P			2.53566
2				2.8914
3				2.83592
4				2.81527
Soybean
1	Vermiculite			4.37292
2				3.75975
3				3.76309
4				4.28599
1	Vermiculite + Al-P			3.00562
2				3.88879
3				3.28935
4				3.41831
1	Vermiculite + Al-Phy			3.95673
2				3.84006
3				4.22719
4				3.10728
1	Vermiculite + Fe-P			3.43873
2				3.10649
3				3.82484
4				3.89364
1	Vermiculite + Fe-Phy			3.32264
2				3.27958
3				3.89584
4				3.81211
1	Vermiculite + Ca-P			4.57058
2				4.66805
3				4.36005
4				4.40978
1	Vermiculite + Ca-Phy			4.17689
2				4.28793
3				4.88934
4				4.7264
1	Vermiculite + Fertilizer-P			5.21971
2				5.2245
3				5.08465
4				4.82092
Peanut
1	Vermiculite			5.18888
2				5.17619
3				5.32473
4				4.7129
1	Vermiculite + Al-P			4.76946
2				4.85845
3				4.25985
4				4.5803
1	Vermiculite + Al-Phy			5.50267
2				5.6946
3				5.40248
4				5.28832
1	Vermiculite + Fe-P			4.33865
2				5.13326
3				5.08041
4				4.94628
1	Vermiculite + Fe-Phy			4.27492
2				5.24349
3				5.50038
4				5.75047
1	Vermiculite + Ca-P			4.92487
2				5.02837
3				5.09804
4				5.41614
1	Vermiculite + Ca-Phy			5.02745
2				4.7592
3				5.46831
4				4.94526
1	Vermiculite + Fertilizer-P			5.3517
2				7.09745
3				6.83812
4				5.58848
Bahiagrass
1	Vermiculite			1.40667
2				0.636126
3				2.6341
4				1.47925
1	Vermiculite + Al-P			4.30011
2				5.57066
3				7.18856
4				6.4306
1	Vermiculite + Al-Phy			2.84111
2				2.6512
3				2.23279
4				3.02517
1	Vermiculite + Fe-P			1.37881
2				2.30623
3				4.3694
4				2.36276
1	Vermiculite + Fe-Phy			3.83061
2				3.14068
3				1.69264
4				3.62807
1	Vermiculite + Ca-P			4.99105
2				3.5414
3				5.40184
4				5.06902
1	Vermiculite + Ca-Phy			6.738
2				6.31546
3				6.37858
4				5.01123
1	Vermiculite + Fertilizer-P			7.25725
2				6.83647
3				7.81342
4				7.30141
Guinea grass
1	Vermiculite			2.99119
2				3.16134
3				3.4541
4				4.25079
1	Vermiculite + Al-P			7.84796
2				7.98758
3				7.41605
4				8.22503
1	Vermiculite + Al-Phy			5.36002
2				6.50569
3				5.74145
4				6.25468
1	Vermiculite + Fe-P			8.72063
2				8.01441
3				7.77109
4				8.24642
1	Vermiculite + Fe-Phy			5.58435
2				6.13157
3				4.23357
4				6.20105
1	Vermiculite + Ca-P			8.2031
2				7.92526
3				7.67049
4				8.48942
1	Vermiculite + Ca-Phy			8.10997
2				8.28043
3				7.91621
4				8.07213
1	Vermiculite + Fertilizer-P			8.80729
2				9.50175
3				8.61924
4				9.20883
Chinese silver grass
1	Vermiculite			3.10463
2				2.79491
3				3.54135
4				3.53237
1	Vermiculite + Al-P			6.17189
2				6.29168
3				5.61939
4				6.58162
1	Vermiculite + Al-Phy			3.14995
2				3.07403
3				4.87513
4				3.24933
1	Vermiculite + Fe-P			4.16457
2				4.66773
3				5.22899
4				4.57587
1	Vermiculite + Fe-Phy			3.14891
2				2.64173
3				2.87644
4				3.0109
1	Vermiculite + Ca-P			6.36241
2				6.1195
3				6.03481
4				6.33645
1	Vermiculite + Ca-Phy			6.29139
2				6.51672
3				6.43513
4				6.85069
1	Vermiculite + Fertilizer-P			6.64106
2				7.05081
3				7.39183
4				7.35168

## Sheet: RGR
Experiment 2
Radish	P treatment			Relative growth rate (g⁻¹ g⁻¹ day⁻¹)
1	Vermiculite			0.0773312
2				0.0506707
3				0.0244167
4				0.0736712
1	Vermiculite + Al-P			0.0988098
2				0.11079
3				0.105826
4				0.0931771
1	Vermiculite + Al-Phy			0.089082
2				0.0850212
3				0.0749333
4				0.0939135
1	Vermiculite + Fe-P			0.109963
2				0.0999358
3				0.114825
4				0.10593
1	Vermiculite + Fe-Phy			0.0875475
2				0.0802255
3				0.0770985
4				0.0956213
1	Vermiculite + Ca-P			0.116952
2				0.116179
3				0.115548
4				0.0626176
1	Vermiculite + Ca-Phy			0.1053
2				0.109963
3				0.0958982
4				0.119816
1	Vermiculite + Fertilizer-P			0.107559
2				0.116798
3				0.117483
4				0.122468
Soybean
1	Vermiculite			0.0498754
2				0.0438323
3				0.0469462
4				0.0513717
1	Vermiculite + Al-P			0.0337563
2				0.0510585
3				0.0434451
4				0.0461793
1	Vermiculite + Al-Phy			0.0512155
2				0.0488196
3				0.0500376
4				0.0414232
1	Vermiculite + Fe-P			0.0451923
2				0.0412374
3				0.0475585
4				0.0490532
1	Vermiculite + Fe-Phy			0.0441008
2				0.0398225
3				0.0488865
4				0.0485675
1	Vermiculite + Ca-P			0.0552109
2				0.0584733
3				0.0555869
4				0.0519745
1	Vermiculite + Ca-Phy			0.0551408
2				0.0533723
3				0.0576982
4				0.0575281
1	Vermiculite + Fertilizer-P			0.0574361
2				0.0653871
3				0.0580232
4				0.0568793
Peanut
1	Vermiculite			0.0528598
2				0.0502192
3				0.0514971
4				0.0515279
1	Vermiculite + Al-P			0.0525315
2				0.0484372
3				0.0482799
4				0.04493
1	Vermiculite + Al-Phy			0.0550681
2				0.0540194
3				0.0512493
4				0.0532636
1	Vermiculite + Fe-P			0.0443942
2				0.0579468
3				0.0480314
4				0.0468909
1	Vermiculite + Fe-Phy			0.0429206
2				0.0551982
3				0.0528697
4				0.0623152
1	Vermiculite + Ca-P			0.050801
2				0.053527
3				0.0594521
4				0.0543724
1	Vermiculite + Ca-Phy			0.0553186
2				0.0483699
3				0.0587452
4				0.0484596
1	Vermiculite + Fertilizer-P			0.0516716
2				0.0576276
3				0.0596819
4				0.0514353
Bahiagrass
1	Vermiculite			0.0518823
2				0.0363022
3				0.0665107
4				0.0538965
1	Vermiculite + Al-P			0.0965857
2				0.107966
3				0.122695
4				0.11511
1	Vermiculite + Al-Phy			0.0738293
2				0.067202
3				0.0613735
4				0.0731133
1	Vermiculite + Fe-P			0.0842734
2				0.0760276
3				0.0816578
4				0.0690268
1	Vermiculite + Fe-Phy			0.0791796
2				0.0704011
3				0.0624376
4				0.0767703
1	Vermiculite + Ca-P			0.103862
2				0.104236
3				0.111452
4				0.104987
1	Vermiculite + Ca-Phy			0.119906
2				0.115302
3				0.119554
4				0.0963222
1	Vermiculite + Fertilizer-P			0.125273
2				0.122685
3				0.12673
4				0.121825
Guinea grass
1	Vermiculite			0.0873419
2				0.0877932
3				0.0881262
4				0.123292
1	Vermiculite + Al-P			0.152692
2				0.156406
3				0.157662
4				0.156871
1	Vermiculite + Al-Phy			0.125616
2				0.135908
3				0.131422
4				0.130398
1	Vermiculite + Fe-P			0.155732
2				0.150395
3				0.156636
4				0.156084
1	Vermiculite + Fe-Phy			0.128895
2				0.142983
3				0.123292
4				0.145169
1	Vermiculite + Ca-P			0.152961
2				0.154401
3				0.155642
4				0.156994
1	Vermiculite + Ca-Phy			0.155382
2				0.157412
3				0.156122
4				0.158411
1	Vermiculite + Fertilizer-P			0.158709
2				0.159563
3				0.157893
4				0.156274
Chinese silver grass
1	Vermiculite			0.0478061
2				0.04604
3				0.0555985
4				0.0563088
1	Vermiculite + Al-P			0.0843695
2				0.0822662
3				0.0864819
4				0.0891386
1	Vermiculite + Al-Phy			0.0565558
2				0.0499893
3				0.0613462
4				0.0504786
1	Vermiculite + Fe-P			0.0657755
2				0.0694651
3				0.0662093
4				0.0632988
1	Vermiculite + Fe-Phy			0.0484355
2				0.0509548
3				0.0524974
4				0.05082
1	Vermiculite + Ca-P			0.0874208
2				0.084919
3				0.0712749
4				0.088012
1	Vermiculite + Ca-Phy			0.0890831
2				0.091713
3				0.0884613
4				0.0947713
1	Vermiculite + Fertilizer-P			0.0933607
2				0.0960946
3				0.0910572
4				0.0976538

## Sheet: Total N
Experiment 3
Chinese silver grass	P treatment			Total nitrogen content (mg plant⁻¹)
1	Vermiculite			18.8534
2				36.6305
3				24.6575
4				27.6879
1	Vermiculite + Al-P			56.0774
2				49.1625
3				55.1321
4				41.0549
1	Vermiculite + Al-Phy			64.4582
2				68.0152
3				43.6789
4				36.4743
1	Vermiculite + Fe-P			28.5031
2				18.2871
3				56.3124
4				50.4433
1	Vermiculite + Fe-Phy			55.6511
2				27.2382
3				49.1424
4				33.0836
1	Vermiculite + Ca-P			37.8037
2				48.7554
3				40.2065
4				27.5104
1	Vermiculite + Ca-Phy			51.2217
2				51.4628
3				62.6894
4				52.8151
1	Vermiculite + Fertilizer-P			61.592
2				66.4133
3				72.319
4				64.2148

## Sheet: ARA
Experiment 3
Chinese silver grass	P treatment			Acetylene reduction activity (nmol h⁻¹ g⁻¹ DW stem)
1	Vermiculite			0.887356
2				1.42697
3				5.58852
4				1.40621
1	Vermiculite + Al-P			5.24958
2				7.87437
3				46.0216
4				14.8299
1	Vermiculite + Al-Phy			14.3325
2				2.75674
3				24.8642
4				21.2813
1	Vermiculite + Fe-P			20.1847
2				18.9212
3				22.5843
4				12.2698
1	Vermiculite + Fe-Phy			20.4942
2				4.78578
3				5.30889
4				4.85366
1	Vermiculite + Ca-P			28.2156
2				10.3322
3				8.30582
4				18.9787
1	Vermiculite + Ca-Phy			5.23152
2				6.95041
3				9.65901
4				8.31919
1	Vermiculite + Fertilizer-P			5.15588
2				12.8422
3				6.86015
4				17.7964

## Sheet: atom% excess
Experiment 3
15N fertilizer				15N atom% excess
1				4.87859
2				4.82866
3				4.86135
				15N atom% excess
Chinese silver grass	P treatment			Whole plant
1	Vermiculite			4.70622
2				4.59977
3				4.73412
4				4.72126
1	Vermiculite + Al-P			4.4454
2				4.58141
3				4.65456
4				4.61581
1	Vermiculite + Al-Phy			4.5515
2				4.6965
3				4.60242
4				4.66828
1	Vermiculite + Fe-P			4.66727
2				4.7235
3				4.60317
4				4.55882
1	Vermiculite + Fe-Phy			4.6626
2				4.60432
3				4.66639
4				4.73121
1	Vermiculite + Ca-P			4.58656
2				4.5075
3				4.48551
4				4.59416
1	Vermiculite + Ca-Phy			4.23897
2				4.2205
3				4.21805
4				4.21757
1	Vermiculite + Fertilizer-P			4.07141
2				4.09522
3				4.11632
4				4.06236

## Sheet: Ndfa (%)
Experiment 3				Ndfa (%)
Chinese silver grass	P treatment			Whole plant
1	Vermiculite			3.08834
2				5.28045
3				2.51391
4				2.77866
1	Vermiculite + Al-P			8.45931
2				5.65847
3				4.15227
4				4.95023
1	Vermiculite + Al-Phy			6.27452
2				3.28849
3				5.22593
4				3.86973
1	Vermiculite + Fe-P			3.89042
2				2.73262
3				5.21043
4				6.12382
1	Vermiculite + Fe-Phy			3.98662
2				5.18685
3				3.90869
4				2.57377
1	Vermiculite + Ca-P			5.55239
2				7.18053
3				7.63327
4				5.39608
1	Vermiculite + Ca-Phy			12.7101
2				13.0904
3				13.141
4				13.1508
1	Vermiculite + Fertilizer-P			16.1606
2				15.6703
3				15.2358
4				16.3469

[truncated: 5 more sheets: Ndfa (mg N), Root leng., P acquisition per root length, Root area, P acquisition per root area]
